# Supplementary material for: Environmental context shapes the relationship between grass consumption and body size in African herbivore communities
Source: Ecol Evol. 2024 Feb 15;14(2):e11050. doi: 10.1002/ece3.11050 (PMC10867881; doi:10.1002/ece3.11050)
Supplement: Supplementary file 1 — Appendix S1 [file ECE3-14-e11050-s002.csv]

Ecosystem	Protected_area	Type	Species	Order	Family	C4_mean	C4_SD	C4_N	Body_mass
AMBO	Amboseli	Local	Aepyceros melampus	Artiodactyla	Bovidae	0.468273092	0.068762714	3	52.59169
AMBO	Amboseli	Regional	Alcelaphus buselaphus	Artiodactyla	Bovidae	0.945089793	0.069664509	53	160.93786
AMBO	Amboseli	Local	Connochaetes taurinus	Artiodactyla	Bovidae	0.86561245	0.049512634	12	198.6
AMBO	Amboseli	Local	Diceros bicornis	Perissodactyla	Rhinocerotidae	0.242771084	0.090796143	7	995.94054
AMBO	Amboseli	Local	Equus quagga	Perissodactyla	Equidae	0.831755594	0.056782282	14	279.16065
AMBO	Amboseli	Local	Eudorcas thomsonii	Artiodactyla	Bovidae	0.490361446	0.301585302	2	22.90743
AMBO	Amboseli	Local	Giraffa camelopardalis	Artiodactyla	Giraffidae	0.169126506	0.042597859	4	964.7
AMBO	Amboseli	Local	Hippopotamus amphibius	Artiodactyla	Hippopotamidae	0.723493976	0.064944863	7	1536.3104
AMBO	Amboseli	Regional	Kobus ellipsiprymnus	Artiodactyla	Bovidae	0.86592552	0.080452851	55	204.39348
AMBO	Amboseli	Local	Litocranius walleri	Artiodactyla	Bovidae	0.193975904	0	1	38.80437
AMBO	Amboseli	Local	Loxodonta africana	Proboscidea	Elephantidae	0.400324374	0.125982189	26	3824.53993
AMBO	Amboseli	Regional	Madoqua kirkii	Artiodactyla	Bovidae	0.11995675	0.088609758	39	4.8334
AMBO	Amboseli	Local	Nanger granti	Artiodactyla	Bovidae	0.390963855	0.018742589	2	55.46446
AMBO	Amboseli	Regional	Oreotragus oreotragus	Artiodactyla	Bovidae	0.12253012	0.079176888	5	13.48655
AMBO	Amboseli	Regional	Oryx beisa	Artiodactyla	Bovidae	0.801495638	0.112377902	29	200.57652
AMBO	Amboseli	Local	Phacochoerus africanus	Artiodactyla	Suidae	0.824297189	0.034680872	3	82.5
AMBO	Amboseli	Regional	Raphicerus campestris	Artiodactyla	Bovidae	0.105640745	0.06406324	11	11.66153
AMBO	Amboseli	Regional	Redunca redunca	Artiodactyla	Bovidae	0.768473896	0.241517061	9	43.28895
AMBO	Amboseli	Regional	Sylvicapra grimmia	Artiodactyla	Bovidae	0.095582329	0.071325573	6	15.63915
AMBO	Amboseli	Local	Syncerus caffer	Artiodactyla	Bovidae	0.889759036	0.098494743	4	592.66598
AMBO	Amboseli	Regional	Taurotragus oryx	Artiodactyla	Bovidae	0.239466437	0.122127788	35	562.59269
AMBO	Amboseli	Regional	Tragelaphus imberbis	Artiodactyla	Bovidae	0.207791165	0.13274284	15	94.32039
AMBO	Amboseli	Regional	Tragelaphus scriptus	Artiodactyla	Bovidae	0.055180723	0.067623687	15	43.25039
ATHI	Nairobi	Local	Aepyceros melampus	Artiodactyla	Bovidae	0.604919679	0.152952924	12	52.59169
ATHI	Nairobi	Local	Alcelaphus buselaphus	Artiodactyla	Bovidae	0.972722892	0.038925997	25	160.93786
ATHI	Nairobi	Local	Connochaetes taurinus	Artiodactyla	Bovidae	0.942628408	0.065028942	38	198.6
ATHI	Nairobi	Local	Diceros bicornis	Perissodactyla	Rhinocerotidae	0.094687842	0.015025935	22	995.94054
ATHI	Nairobi	Local	Equus quagga	Perissodactyla	Equidae	0.874253536	0.051607596	23	279.16065
ATHI	Nairobi	Local	Eudorcas thomsonii	Artiodactyla	Bovidae	0.654568273	0.154784104	12	22.90743
ATHI	Nairobi	Local	Giraffa camelopardalis	Artiodactyla	Giraffidae	0.036230637	0.078415464	7	964.7
ATHI	Nairobi	Local	Hippopotamus amphibius	Artiodactyla	Hippopotamidae	0.555220884	0.202188395	3	1536.3104
ATHI	Nairobi	Local	Kobus ellipsiprymnus	Artiodactyla	Bovidae	0.935843373	0.090731171	2	204.39348
ATHI	Nairobi	Local	Litocranius walleri	Artiodactyla	Bovidae	0.093222892	0.038126312	4	38.80437
ATHI	Nairobi	Regional	Loxodonta africana	Proboscidea	Elephantidae	0.230240964	0.141660067	170	3824.53993
ATHI	Nairobi	Local	Madoqua kirkii	Artiodactyla	Bovidae	0.1	0	1	4.8334
ATHI	Nairobi	Local	Nanger granti	Artiodactyla	Bovidae	0.161512718	0.119937292	27	55.46446
ATHI	Nairobi	Regional	Nesotragus moschatus	Artiodactyla	Bovidae	0.021837349	0.029255657	8	5.63901
ATHI	Nairobi	Local	Oreotragus oreotragus	Artiodactyla	Bovidae	0.059939759	0.002981776	2	13.48655
ATHI	Nairobi	Local	Oryx beisa	Artiodactyla	Bovidae	0.512650602	0	1	200.57652
ATHI	Nairobi	Local	Phacochoerus aethiopicus	Artiodactyla	Suidae	0.904417671	0.046163344	3	75.60752
ATHI	Nairobi	Local	Phacochoerus africanus	Artiodactyla	Suidae	0.798192771	0.033845916	4	82.5
ATHI	Nairobi	Local	Potamochoerus larvatus	Artiodactyla	Suidae	0.689156627	0.033475769	3	69.06379
ATHI	Nairobi	Local	Raphicerus campestris	Artiodactyla	Bovidae	0.071385542	0.019267693	4	11.66153
ATHI	Nairobi	Local	Redunca fulvorufula	Artiodactyla	Bovidae	0.936746988	0.037485179	2	29.35266
ATHI	Nairobi	Local	Redunca redunca	Artiodactyla	Bovidae	0.852610442	0.153010072	3	43.28895
ATHI	Nairobi	Local	Sylvicapra grimmia	Artiodactyla	Bovidae	0.093373494	0	1	15.63915
ATHI	Nairobi	Regional	Syncerus caffer	Artiodactyla	Bovidae	0.835890932	0.137475088	152	592.66598
ATHI	Nairobi	Local	Taurotragus oryx	Artiodactyla	Bovidae	0.186833046	0.07848408	7	562.59269
ATHI	Nairobi	Local	Tragelaphus imberbis	Artiodactyla	Bovidae	0.256626506	0.098824562	2	94.32039
ATHI	Nairobi	Local	Tragelaphus scriptus	Artiodactyla	Bovidae	0	0	2	43.25039
AWSH	Awash	Local	Alcelaphus buselaphus	Artiodactyla	Bovidae	0.942771084	0.006815487	2	160.93786
AWSH	Awash	Local	Equus grevyi	Perissodactyla	Equidae	0.815461847	0.048539167	3	408.00035
AWSH	Awash	Local	Hippopotamus amphibius	Artiodactyla	Hippopotamidae	0.547389558	0.120744192	3	1536.3104
AWSH	Awash	Local	Kobus ellipsiprymnus	Artiodactyla	Bovidae	0.68253012	0.013630974	2	204.39348
AWSH	Awash	Local	Madoqua saltiana	Artiodactyla	Bovidae	0.197590361	0	1	3.4
AWSH	Awash	Local	Nanger soemmerringii	Artiodactyla	Bovidae	0.120481928	0	1	41.6
AWSH	Awash	Regional	Oreotragus oreotragus	Artiodactyla	Bovidae	0.12253012	0.079176888	5	13.48655
AWSH	Awash	Local	Oryx beisa	Artiodactyla	Bovidae	0.863403614	0.050720304	4	200.57652
AWSH	Awash	Local	Phacochoerus africanus	Artiodactyla	Suidae	0.801204819	0.013630974	2	82.5	Cerling IDed as aethiopicus
AWSH	Awash	Regional	Redunca fulvorufula	Artiodactyla	Bovidae	0.896987952	0.073789648	3	29.35266
AWSH	Awash	Regional	Sylvicapra grimmia	Artiodactyla	Bovidae	0.095582329	0.071325573	6	15.63915
AWSH	Awash	Local	Tragelaphus imberbis	Artiodactyla	Bovidae	0.055421687	0	1	94.32039
AWSH	Awash	Regional	Tragelaphus scriptus	Artiodactyla	Bovidae	0.055180723	0.067623687	15	43.25039
AWSH	Awash	Regional	Tragelaphus strepsiceros	Artiodactyla	Bovidae	0.174457831	0.132853809	10	206.05641
CHYU	Ol Donyo Sabuk	Local	Aepyceros melampus	Artiodactyla	Bovidae	0.375301205	0	1	52.59169
CHYU	Ol Donyo Sabuk	Local	Diceros bicornis	Perissodactyla	Rhinocerotidae	0.152409639	0	1	995.94054
CHYU	Ol Donyo Sabuk	Local	Equus quagga	Perissodactyla	Equidae	0.841566265	0	1	279.16065
CHYU	Ol Donyo Sabuk	Local	Giraffa camelopardalis	Artiodactyla	Giraffidae	0.113253012	0	1	964.7
CHYU	Ol Donyo Sabuk	Local	Hippopotamus amphibius	Artiodactyla	Hippopotamidae	0.445783133	0	1	1536.3104
CHYU	Ol Donyo Sabuk	Local	Nanger granti	Artiodactyla	Bovidae	0.318674699	0	1	55.46446
CHYU	Ol Donyo Sabuk	Local	Oryx beisa	Artiodactyla	Bovidae	0.736445783	0.028539852	2	200.57652
CHYU	Ol Donyo Sabuk	Local	Syncerus caffer	Artiodactyla	Bovidae	0.85	0	1	592.66598
CHYU	Ol Donyo Sabuk	Local	Taurotragus oryx	Artiodactyla	Bovidae	0.05	0	1	562.59269
ETHR	Nechisar	Local	Alcelaphus buselaphus	Artiodactyla	Bovidae	0.996987952	0	1	160.93786
ETHR	Nechisar	Local	Equus quagga	Perissodactyla	Equidae	0.89707401	0.025119901	7	279.16065
ETHR	Nechisar	Local	Hippopotamus amphibius	Artiodactyla	Hippopotamidae	0.59010327	0.120419089	7	1536.3104
ETHR	Nechisar	Local	Nanger granti	Artiodactyla	Bovidae	0.224698795	0.117853867	4	55.46446
ETHR	Nechisar	Local	Ourebia ourebi	Artiodactyla	Bovidae	0.922891566	0	1	17.18609
ETHR	Nechisar	Local	Phacochoerus aethiopicus	Artiodactyla	Suidae	0.384036145	0.47154651	2	75.60752
ETHR	Nechisar	Local	Sylvicapra grimmia	Artiodactyla	Bovidae	0.203614458	0	1	15.63915
ETHR	Nechisar	Local	Syncerus caffer	Artiodactyla	Bovidae	0.721686747	0.055375832	2	592.66598
ETHR	Nechisar	Local	Tragelaphus scriptus	Artiodactyla	Bovidae	0.037349398	0.052820025	2	43.25039
ETHR	Nechisar	Local	Tragelaphus strepsiceros	Artiodactyla	Bovidae	0.131024096	0.149514747	2	206.05641
GMBA	Garamba	Regional	Alcelaphus buselaphus	Artiodactyla	Bovidae	0.945089793	0.069664509	53	160.93786
GMBA	Garamba	Global	Cephalophus rufilatus	Artiodactyla	Bovidae	0.09	0.09	1	12.11457
GMBA	Garamba	Regional	Cephalophus sylvicultor	Artiodactyla	Bovidae	0	0	1	62.0066
GMBA	Garamba	Local	Ceratotherium simum	Perissodactyla	Rhinocerotidae	0.88253012	0	1	2285.93943
GMBA	Garamba	Local	Giraffa camelopardalis	Artiodactyla	Giraffidae	0.038253012	0.054097928	2	964.7
GMBA	Garamba	Local	Hippopotamus amphibius	Artiodactyla	Hippopotamidae	0.605823293	0.120206513	3	1536.3104
GMBA	Garamba	Global	Hippotragus equinus	Artiodactyla	Bovidae	0.96	0.015	1	264.17396
GMBA	Garamba	Regional	Hylochoerus meinertzhageni	Artiodactyla	Suidae	0.055655957	0.065040269	18	198.13047
GMBA	Garamba	Local	Kobus ellipsiprymnus	Artiodactyla	Bovidae	0.894578313	0	1	204.39348
GMBA	Garamba	Local	Kobus kob	Artiodactyla	Bovidae	0.929216867	0.0890273	2	80.03521
GMBA	Garamba	Local	Loxodonta africana	Proboscidea	Elephantidae	0.647590361	0	1	3824.53993
GMBA	Garamba	Regional	Ourebia ourebi	Artiodactyla	Bovidae	0.921385542	0.00212984	2	17.18609
GMBA	Garamba	Local	Phacochoerus africanus	Artiodactyla	Suidae	0.753012048	0	1	82.5
GMBA	Garamba	Regional	Philantomba monticola	Artiodactyla	Bovidae	0.069277108	0.060365834	5	4.89605
GMBA	Garamba	Regional	Potamochoerus porcus	Artiodactyla	Suidae	0.04747741	0.089679143	16	70.00031
GMBA	Garamba	Regional	Redunca redunca	Artiodactyla	Bovidae	0.768473896	0.241517061	9	43.28895
GMBA	Garamba	Regional	Sylvicapra grimmia	Artiodactyla	Bovidae	0.095582329	0.071325573	6	15.63915
GMBA	Garamba	Local	Syncerus caffer	Artiodactyla	Bovidae	0.922891566	0	1	592.66598
GMBA	Garamba	Global	Tragelaphus eurycerus	Artiodactyla	Bovidae	0.125	0	1	270.99837
GMBA	Garamba	Regional	Tragelaphus scriptus	Artiodactyla	Bovidae	0.055180723	0.067623687	15	43.25039
GMBA	Garamba	Local	Tragelaphus spekei	Artiodactyla	Bovidae	0	0	1	75.55425
KBLE	Kibale	Local	Cephalophus callipygus	Artiodactyla	Bovidae	0.100150602	0.200301205	4	19.07923
KBLE	Kibale	Global	Cephalophus dorsalis	Artiodactyla	Bovidae	0.04	0	1	20
KBLE	Kibale	Regional	Cephalophus nigrifrons	Artiodactyla	Bovidae	0.006024096	0.010434041	3	14.67633
KBLE	Kibale	Global	Cephalophus weynsi	Artiodactyla	Bovidae	0.01	0	1	13.20869
KBLE	Kibale	Regional	Damaliscus lunatus	Artiodactyla	Bovidae	0.934826807	0.05482842	16	136.00033
KBLE	Kibale	Regional	Equus quagga	Perissodactyla	Equidae	0.841923946	0.075840246	128	279.16065
KBLE	Kibale	Local	Hylochoerus meinertzhageni	Artiodactyla	Suidae	0	0	2	198.13047
KBLE	Kibale	Regional	Kobus ellipsiprymnus	Artiodactyla	Bovidae	0.86592552	0.080452851	55	204.39348
KBLE	Kibale	Regional	Kobus kob	Artiodactyla	Bovidae	0.891942771	0.062718867	16	80.03521
KBLE	Kibale	Regional	Loxodonta africana	Proboscidea	Elephantidae	0.230240964	0.141660067	170	3824.53993
KBLE	Kibale	Global	Neotragus batesi	Artiodactyla	Bovidae	0.05	0	1	2.96745
KBLE	Kibale	Regional	Ourebia ourebi	Artiodactyla	Bovidae	0.921385542	0.00212984	2	17.18609
KBLE	Kibale	Local	Phacochoerus aethiopicus	Artiodactyla	Suidae	0.7	0	1	75.60752
KBLE	Kibale	Local	Phacochoerus africanus	Artiodactyla	Suidae	0.70060241	0	1	82.5
KBLE	Kibale	Local	Philantomba monticola	Artiodactyla	Bovidae	0.08313253	0.064934618	3	4.89605
KBLE	Kibale	Local	Potamochoerus larvatus	Artiodactyla	Suidae	0.081551205	0.114641097	8	70.00031	Cerling IDed as porcus
KBLE	Kibale	Regional	Redunca redunca	Artiodactyla	Bovidae	0.768473896	0.241517061	9	43.28895
KBLE	Kibale	Regional	Sylvicapra grimmia	Artiodactyla	Bovidae	0.095582329	0.071325573	6	15.63915
KBLE	Kibale	Regional	Syncerus caffer	Artiodactyla	Bovidae	0.835890932	0.137475088	152	592.66598
KBLE	Kibale	Local	Tragelaphus scriptus	Artiodactyla	Bovidae	0	0	1	43.25039
KBLE	Kibale	Local	Tragelaphus spekei	Artiodactyla	Bovidae	0	0	2	75.55425
KCST	Arabuko Sokoke	Regional	Aepyceros melampus	Artiodactyla	Bovidae	0.530907501	0.152194609	62	52.59169
KCST	Arabuko Sokoke	Local	Cephalophus adersi	Artiodactyla	Bovidae	0.128915663	0.182314279	2	9.24995
KCST	Arabuko Sokoke	Regional	Cephalophus harveyi	Artiodactyla	Bovidae	0.01	0	1	13.20869
KCST	Arabuko Sokoke	Local	Cephalophus natalensis	Artiodactyla	Bovidae	0.009036145	0	1	12.72451
KCST	Arabuko Sokoke	Regional	Diceros bicornis	Perissodactyla	Rhinocerotidae	0.141663714	0.071676649	136	995.94054
KCST	Arabuko Sokoke	Local	Hippopotamus amphibius	Artiodactyla	Hippopotamidae	0.683032129	0.077079641	6	1536.3104
KCST	Arabuko Sokoke	Regional	Kobus ellipsiprymnus	Artiodactyla	Bovidae	0.86592552	0.080452851	55	204.39348
KCST	Arabuko Sokoke	Local	Loxodonta africana	Proboscidea	Elephantidae	0.053012048	0	1	3824.53993
KCST	Arabuko Sokoke	Local	Madoqua kirkii	Artiodactyla	Bovidae	0.014759036	0.020872429	2	4.8334
KCST	Arabuko Sokoke	Local	Nesotragus moschatus	Artiodactyla	Bovidae	0.01626506	0.026622144	7	5.63901
KCST	Arabuko Sokoke	Local	Philantomba monticola	Artiodactyla	Bovidae	0.096987952	0	1	4.89605
KCST	Arabuko Sokoke	Local	Potamochoerus larvatus	Artiodactyla	Suidae	0.20436747	0.143180471	4	69.06379
KCST	Arabuko Sokoke	Local	Raphicerus campestris	Artiodactyla	Bovidae	0.157831325	0	1	11.66153
KCST	Arabuko Sokoke	Regional	Redunca redunca	Artiodactyla	Bovidae	0.768473896	0.241517061	9	43.28895
KCST	Arabuko Sokoke	Local	Sylvicapra grimmia	Artiodactyla	Bovidae	0.035542169	0	1	15.63915
KCST	Arabuko Sokoke	Local	Syncerus caffer	Artiodactyla	Bovidae	0.796184739	0.177735687	3	592.66598
KCST	Arabuko Sokoke	Local	Tragelaphus imberbis	Artiodactyla	Bovidae	0.122891566	0.074118422	2	94.32039
KCST	Arabuko Sokoke	Local	Tragelaphus scriptus	Artiodactyla	Bovidae	0.032329317	0.037535164	3	43.25039
KDPO	Kidepo	Local	Alcelaphus buselaphus	Artiodactyla	Bovidae	0.881807229	0.055039608	5	160.93786
KDPO	Kidepo	Regional	Diceros bicornis	Perissodactyla	Rhinocerotidae	0.141663714	0.071676649	136	995.94054
KDPO	Kidepo	Local	Equus quagga	Perissodactyla	Equidae	0.817620482	0.022659866	4	279.16065
KDPO	Kidepo	Local	Giraffa camelopardalis	Artiodactyla	Giraffidae	0.119277108	0.066078599	4	964.7
KDPO	Kidepo	Global	Hippotragus equinus	Artiodactyla	Bovidae	0.96	0.015	1	264.17396
KDPO	Kidepo	Local	Kobus ellipsiprymnus	Artiodactyla	Bovidae	0.904417671	0.062332177	3	204.39348
KDPO	Kidepo	Regional	Kobus kob	Artiodactyla	Bovidae	0.891942771	0.062718867	16	80.03521
KDPO	Kidepo	Regional	Loxodonta africana	Proboscidea	Elephantidae	0.230240964	0.141660067	170	3824.53993
KDPO	Kidepo	Global	Madoqua guentheri	Artiodactyla	Bovidae	0.1	0	1	4.6237
KDPO	Kidepo	Regional	Madoqua kirkii	Artiodactyla	Bovidae	0.11995675	0.088609758	39	4.8334
KDPO	Kidepo	Regional	Nanger granti	Artiodactyla	Bovidae	0.247810962	0.179035532	71	55.46446
KDPO	Kidepo	Regional	Oreotragus oreotragus	Artiodactyla	Bovidae	0.12253012	0.079176888	5	13.48655
KDPO	Kidepo	Regional	Ourebia ourebi	Artiodactyla	Bovidae	0.921385542	0.00212984	2	17.18609
KDPO	Kidepo	Local	Phacochoerus africanus	Artiodactyla	Suidae	0.856024096	0	1	82.5
KDPO	Kidepo	Regional	Potamochoerus larvatus	Artiodactyla	Suidae	0.354874042	0.246537417	11	69.06379
KDPO	Kidepo	Regional	Redunca fulvorufula	Artiodactyla	Bovidae	0.896987952	0.073789648	3	29.35266
KDPO	Kidepo	Local	Redunca redunca	Artiodactyla	Bovidae	0.880120482	0.067316413	3	43.28895
KDPO	Kidepo	Regional	Sylvicapra grimmia	Artiodactyla	Bovidae	0.095582329	0.071325573	6	15.63915
KDPO	Kidepo	Local	Syncerus caffer	Artiodactyla	Bovidae	0.894578313	0.037614038	4	592.66598
KDPO	Kidepo	Local	Taurotragus oryx	Artiodactyla	Bovidae	0.275903614	0	1	562.59269
KDPO	Kidepo	Local	Tragelaphus scriptus	Artiodactyla	Bovidae	0.187951807	0	1	43.25039
KDPO	Kidepo	Regional	Tragelaphus strepsiceros	Artiodactyla	Bovidae	0.174457831	0.132853809	10	206.05641
LAIK	Mpala	Local	Aepyceros melampus	Artiodactyla	Bovidae	0.506855006	0.096192715	29	52.59169
LAIK	Mpala	Local	Alcelaphus buselaphus	Artiodactyla	Bovidae	0.955750274	0.053869276	11	160.93786
LAIK	Mpala	Local	Ceratotherium simum	Perissodactyla	Rhinocerotidae	0.793524096	0.104105234	4	2285.93943
LAIK	Mpala	Local	Diceros bicornis	Perissodactyla	Rhinocerotidae	0.188777969	0.056498205	35	995.94054
LAIK	Mpala	Local	Equus quagga	Perissodactyla	Equidae	0.862792346	0.056918359	17	279.16065
LAIK	Mpala	Local	Giraffa camelopardalis	Artiodactyla	Giraffidae	0.137590361	0.075946207	10	964.7
LAIK	Mpala	Local	Hippopotamus amphibius	Artiodactyla	Hippopotamidae	0.630120482	0.084515017	4	1536.3104
LAIK	Mpala	Local	Kobus ellipsiprymnus	Artiodactyla	Bovidae	0.916716867	0.021560178	4	204.39348
LAIK	Mpala	Local	Litocranius walleri	Artiodactyla	Bovidae	0.211445783	0	1	38.80437
LAIK	Mpala	Local	Loxodonta africana	Proboscidea	Elephantidae	0.1432092	0.083472987	22	3824.53993
LAIK	Mpala	Local	Madoqua kirkii	Artiodactyla	Bovidae	0.08815261	0.098008426	3	4.8334
LAIK	Mpala	Local	Nanger granti	Artiodactyla	Bovidae	0.269934283	0.20162256	22	55.46446
LAIK	Mpala	Local	Oreotragus oreotragus	Artiodactyla	Bovidae	0.245783133	0	1	13.48655
LAIK	Mpala	Local	Oryx beisa	Artiodactyla	Bovidae	0.929718876	0.014723135	3	200.57652
LAIK	Mpala	Local	Phacochoerus africanus	Artiodactyla	Suidae	0.775502008	0.064729609	9	82.5
LAIK	Mpala	Local	Redunca redunca	Artiodactyla	Bovidae	0.69186747	0.389760666	2	43.28895
LAIK	Mpala	Local	Syncerus caffer	Artiodactyla	Bovidae	0.927045022	0.062691102	19	592.66598
LAIK	Mpala	Local	Taurotragus oryx	Artiodactyla	Bovidae	0.249716513	0.100198969	17	562.59269
LAIK	Mpala	Local	Tragelaphus scriptus	Artiodactyla	Bovidae	0.08373494	0	1	43.25039
LAIK	Mpala	Local	Tragelaphus strepsiceros	Artiodactyla	Bovidae	0.306024096	0	1	206.05641
LEDW	Queen Elizabeth National Park	Local	Ceratotherium simum	Perissodactyla	Rhinocerotidae	0.806626506	0.015938261	3	2285.93943
LEDW	Queen Elizabeth National Park	Local	Hippopotamus amphibius	Artiodactyla	Hippopotamidae	0.678066813	0.089611086	22	1536.3104
LEDW	Queen Elizabeth National Park	Local	Hylochoerus meinertzhageni	Artiodactyla	Suidae	0.091073384	0.060359413	11	198.13047
LEDW	Queen Elizabeth National Park	Local	Kobus ellipsiprymnus	Artiodactyla	Bovidae	0.854668675	0.083227603	4	204.39348
LEDW	Queen Elizabeth National Park	Local	Kobus kob	Artiodactyla	Bovidae	0.8866179	0.060703129	14	80.03521
LEDW	Queen Elizabeth National Park	Local	Loxodonta africana	Proboscidea	Elephantidae	0.226204819	0.111344793	4	3824.53993
LEDW	Queen Elizabeth National Park	Local	Phacochoerus africanus	Artiodactyla	Suidae	0.816506024	0.080474803	5	82.5
LEDW	Queen Elizabeth National Park	Local	Syncerus caffer	Artiodactyla	Bovidae	0.80145287	0.105167089	17	592.66598
LEDW	Queen Elizabeth National Park	Local	Tragelaphus scriptus	Artiodactyla	Bovidae	0.193373494	0	1	43.25039
LOPE	Lope	Regional	Cephalophus callipygus	Artiodactyla	Bovidae	0.100150602	0.200301205	4	19.07923
LOPE	Lope	Global	Cephalophus dorsalis	Artiodactyla	Bovidae	0.04	0	1	20
LOPE	Lope	Global	Cephalophus leucogaster	Artiodactyla	Bovidae	0.04	0	1	13.20869
LOPE	Lope	Local	Cephalophus nigrifrons	Artiodactyla	Bovidae	0	0	1	14.67633
LOPE	Lope	Global	Cephalophus ogilbyi	Artiodactyla	Bovidae	0.01	0	1	18.38642
LOPE	Lope	Local	Cephalophus sylvicultor	Artiodactyla	Bovidae	0	0	1	62.0066
LOPE	Lope	Global	Hyemoschus aquaticus	Artiodactyla	Tragulidae	0	0	1	10.85
LOPE	Lope	Local	Loxodonta cyclotis	Proboscidea	Elephantidae	0	0	7	4750
LOPE	Lope	Global	Neotragus batesi	Artiodactyla	Bovidae	0.05	0	1	2.96745
LOPE	Lope	Local	Philantomba monticola	Artiodactyla	Bovidae	0	0	1	4.89605
LOPE	Lope	Local	Potamochoerus porcus	Artiodactyla	Suidae	0	0	7	70.00031
LOPE	Lope	Local	Syncerus caffer	Artiodactyla	Bovidae	0.540135542	0.117984414	8	592.66598
LOPE	Lope	Local	Tragelaphus scriptus	Artiodactyla	Bovidae	0	0	2	43.25039
LOPE	Lope	Regional	Tragelaphus spekei	Artiodactyla	Bovidae	0	0	3	75.55425
MAGO	Mago	Local	Alcelaphus buselaphus	Artiodactyla	Bovidae	0.821084337	0.104788113	2	160.93786
MAGO	Mago	Regional	Damaliscus lunatus	Artiodactyla	Bovidae	0.934826807	0.05482842	16	136.00033
MAGO	Mago	Regional	Equus quagga	Perissodactyla	Equidae	0.841923946	0.075840246	128	279.16065
MAGO	Mago	Regional	Equus grevyi	Perissodactyla	Equidae	0.745036145	0.083910869	25	408.00035
MAGO	Mago	Local	Giraffa camelopardalis	Artiodactyla	Giraffidae	0.268674699	0	1	964.7
MAGO	Mago	Local	Hippopotamus amphibius	Artiodactyla	Hippopotamidae	0.646686747	0.140995388	2	1536.3104
MAGO	Mago	Local	Kobus ellipsiprymnus	Artiodactyla	Bovidae	0.805301205	0.060788774	5	204.39348
MAGO	Mago	Regional	Litocranius walleri	Artiodactyla	Bovidae	0.10372741	0.059035005	16	38.80437
MAGO	Mago	Local	Loxodonta africana	Proboscidea	Elephantidae	0.253162651	0.061043599	4	3824.53993
MAGO	Mago	Local	Madoqua guentheri	Artiodactyla	Bovidae	0.173493976	0	1	4.6237	Cerling IDed as kirkii
MAGO	Mago	Regional	Nanger granti	Artiodactyla	Bovidae	0.247810962	0.179035532	71	55.46446
MAGO	Mago	Regional	Oreotragus oreotragus	Artiodactyla	Bovidae	0.12253012	0.079176888	5	13.48655
MAGO	Mago	Local	Oryx beisa	Artiodactyla	Bovidae	0.825903614	0	1	200.57652
MAGO	Mago	Regional	Ourebia ourebi	Artiodactyla	Bovidae	0.921385542	0.00212984	2	17.18609
MAGO	Mago	Local	Phacochoerus aethiopicus	Artiodactyla	Suidae	0.581024096	0.064321159	2	75.60752
MAGO	Mago	Local	Phacochoerus africanus	Artiodactyla	Suidae	0.621084337	0.011075166	2	82.5
MAGO	Mago	Regional	Potamochoerus larvatus	Artiodactyla	Suidae	0.354874042	0.246537417	11	69.06379
MAGO	Mago	Regional	Redunca fulvorufula	Artiodactyla	Bovidae	0.896987952	0.073789648	3	29.35266
MAGO	Mago	Regional	Redunca redunca	Artiodactyla	Bovidae	0.768473896	0.241517061	9	43.28895
MAGO	Mago	Regional	Sylvicapra grimmia	Artiodactyla	Bovidae	0.095582329	0.071325573	6	15.63915
MAGO	Mago	Local	Syncerus caffer	Artiodactyla	Bovidae	0.701927711	0.170436368	5	592.66598
MAGO	Mago	Regional	Taurotragus oryx	Artiodactyla	Bovidae	0.239466437	0.122127788	35	562.59269
MAGO	Mago	Regional	Tragelaphus imberbis	Artiodactyla	Bovidae	0.207791165	0.13274284	15	94.32039
MAGO	Mago	Regional	Tragelaphus scriptus	Artiodactyla	Bovidae	0.055180723	0.067623687	15	43.25039
MAGO	Mago	Local	Tragelaphus strepsiceros	Artiodactyla	Bovidae	0.059036145	0	1	206.05641
MARA	Serengeti National Park	Local	Aepyceros melampus	Artiodactyla	Bovidae	0.722289157	0.077662963	5	52.59169
MARA	Serengeti National Park	Local	Alcelaphus buselaphus	Artiodactyla	Bovidae	0.898192771	0.136309741	2	160.93786
MARA	Serengeti National Park	Local	Connochaetes taurinus	Artiodactyla	Bovidae	0.947332186	0.040433459	14	198.6
MARA	Serengeti National Park	Local	Damaliscus lunatus	Artiodactyla	Bovidae	0.917068273	0.103169283	3	136.00033
MARA	Serengeti National Park	Local	Diceros bicornis	Perissodactyla	Rhinocerotidae	0.092008032	0.044254105	15	995.94054
MARA	Serengeti National Park	Local	Equus quagga	Perissodactyla	Equidae	0.884404284	0.057434984	9	279.16065
MARA	Serengeti National Park	Local	Eudorcas thomsonii	Artiodactyla	Bovidae	0.736746988	0.056092069	5	22.90743
MARA	Serengeti National Park	Local	Giraffa camelopardalis	Artiodactyla	Giraffidae	0.159967141	0.111514588	11	964.7
MARA	Serengeti National Park	Local	Hippopotamus amphibius	Artiodactyla	Hippopotamidae	0.586144578	0.129494254	2	1536.3104
MARA	Serengeti National Park	Global	Hippotragus equinus	Artiodactyla	Bovidae	0.96	0.015	1	264.17396
MARA	Serengeti National Park	Regional	Kobus ellipsiprymnus	Artiodactyla	Bovidae	0.86592552	0.080452851	55	204.39348
MARA	Serengeti National Park	Local	Litocranius walleri	Artiodactyla	Bovidae	0.04246988	0.043874698	2	38.80437
MARA	Serengeti National Park	Local	Loxodonta africana	Proboscidea	Elephantidae	0.219879518	0.101776213	6	3824.53993
MARA	Serengeti National Park	Local	Madoqua kirkii	Artiodactyla	Bovidae	0.193373494	0	1	4.8334
MARA	Serengeti National Park	Local	Nanger granti	Artiodactyla	Bovidae	0.303815261	0.128686506	3	55.46446
MARA	Serengeti National Park	Regional	Nesotragus moschatus	Artiodactyla	Bovidae	0.021837349	0.029255657	8	5.63901
MARA	Serengeti National Park	Regional	Oreotragus oreotragus	Artiodactyla	Bovidae	0.12253012	0.079176888	5	13.48655
MARA	Serengeti National Park	Regional	Ourebia ourebi	Artiodactyla	Bovidae	0.921385542	0.00212984	2	17.18609
MARA	Serengeti National Park	Local	Phacochoerus aethiopicus	Artiodactyla	Suidae	0.778212851	0.056712569	12	75.60752
MARA	Serengeti National Park	Local	Phacochoerus africanus	Artiodactyla	Suidae	0.824698795	0	1	82.5
MARA	Serengeti National Park	Local	Potamochoerus larvatus	Artiodactyla	Suidae	0.397590361	0	1	69.06379
MARA	Serengeti National Park	Regional	Raphicerus campestris	Artiodactyla	Bovidae	0.105640745	0.06406324	11	11.66153
MARA	Serengeti National Park	Regional	Redunca fulvorufula	Artiodactyla	Bovidae	0.896987952	0.073789648	3	29.35266
MARA	Serengeti National Park	Regional	Redunca redunca	Artiodactyla	Bovidae	0.768473896	0.241517061	9	43.28895
MARA	Serengeti National Park	Regional	Sylvicapra grimmia	Artiodactyla	Bovidae	0.095582329	0.071325573	6	15.63915
MARA	Serengeti National Park	Local	Syncerus caffer	Artiodactyla	Bovidae	0.914689527	0.05258622	13	592.66598
MARA	Serengeti National Park	Local	Taurotragus oryx	Artiodactyla	Bovidae	0.551807229	0	1	562.59269
MARA	Serengeti National Park	Regional	Tragelaphus imberbis	Artiodactyla	Bovidae	0.207791165	0.13274284	15	94.32039
MARA	Serengeti National Park	Regional	Tragelaphus scriptus	Artiodactyla	Bovidae	0.055180723	0.067623687	15	43.25039
MARA	Serengeti National Park	Regional	Tragelaphus strepsiceros	Artiodactyla	Bovidae	0.174457831	0.132853809	10	206.05641
MBRO	Lake Mburo	Local	Aepyceros melampus	Artiodactyla	Bovidae	0.763253012	0	1	52.59169
MBRO	Lake Mburo	Local	Equus quagga	Perissodactyla	Equidae	0.719427711	0.039522159	4	279.16065
MBRO	Lake Mburo	Local	Hippopotamus amphibius	Artiodactyla	Hippopotamidae	0.872289157	0.122133262	3	1536.3104
MBRO	Lake Mburo	Local	Kobus ellipsiprymnus	Artiodactyla	Bovidae	0.916566265	0.002981776	2	204.39348
MBRO	Lake Mburo	Local	Phacochoerus africanus	Artiodactyla	Suidae	0.745783133	0.073881803	5	82.5
MBRO	Lake Mburo	Local	Potamochoerus porcus	Artiodactyla	Suidae	0.107228916	0	1	70.00031
MBRO	Lake Mburo	Local	Syncerus caffer	Artiodactyla	Bovidae	0.711144578	0.065173095	2	592.66598
MBRO	Lake Mburo	Local	Taurotragus oryx	Artiodactyla	Bovidae	0.406927711	0.120548927	2	562.59269
MERU	Meru	Regional	Aepyceros melampus	Artiodactyla	Bovidae	0.530907501	0.152194609	62	52.59169
MERU	Meru	Local	Alcelaphus buselaphus	Artiodactyla	Bovidae	1	0	1	160.93786
MERU	Meru	Local	Ceratotherium simum	Perissodactyla	Rhinocerotidae	0.871686747	0	1	2285.93943
MERU	Meru	Local	Connochaetes taurinus	Artiodactyla	Bovidae	0.940361446	0	1	198.6
MERU	Meru	Local	Damaliscus lunatus	Artiodactyla	Bovidae	0.942168675	0	1	136.00033
MERU	Meru	Local	Diceros bicornis	Perissodactyla	Rhinocerotidae	0.110843373	0.040040986	2	995.94054
MERU	Meru	Local	Equus quagga	Perissodactyla	Equidae	0.838554217	0	1	279.16065
MERU	Meru	Local	Equus grevyi	Perissodactyla	Equidae	0.862650602	0	1	408.00035
MERU	Meru	Local	Giraffa camelopardalis	Artiodactyla	Giraffidae	0.06746988	0	1	964.7
MERU	Meru	Local	Hippopotamus amphibius	Artiodactyla	Hippopotamidae	0.555421687	0	1	1536.3104
MERU	Meru	Local	Kobus ellipsiprymnus	Artiodactyla	Bovidae	0.833634538	0.041413928	6	204.39348
MERU	Meru	Regional	Litocranius walleri	Artiodactyla	Bovidae	0.10372741	0.059035005	16	38.80437
MERU	Meru	Local	Loxodonta africana	Proboscidea	Elephantidae	0.092912828	0.057365298	17	3824.53993
MERU	Meru	Global	Madoqua guentheri	Artiodactyla	Bovidae	0.1	0	1	4.6237
MERU	Meru	Regional	Madoqua kirkii	Artiodactyla	Bovidae	0.11995675	0.088609758	39	4.8334
MERU	Meru	Local	Nanger granti	Artiodactyla	Bovidae	0.625301205	0	1	55.46446
MERU	Meru	Regional	Nesotragus moschatus	Artiodactyla	Bovidae	0.021837349	0.029255657	8	5.63901
MERU	Meru	Regional	Oryx beisa	Artiodactyla	Bovidae	0.801495638	0.112377902	29	200.57652
MERU	Meru	Regional	Ourebia ourebi	Artiodactyla	Bovidae	0.921385542	0.00212984	2	17.18609
MERU	Meru	Regional	Phacochoerus aethiopicus	Artiodactyla	Suidae	0.740197152	0.179682431	22	75.60752
MERU	Meru	Regional	Phacochoerus africanus	Artiodactyla	Suidae	0.798443775	0.072693232	60	82.5
MERU	Meru	Regional	Potamochoerus larvatus	Artiodactyla	Suidae	0.354874042	0.246537417	11	69.06379
MERU	Meru	Regional	Raphicerus campestris	Artiodactyla	Bovidae	0.105640745	0.06406324	11	11.66153
MERU	Meru	Regional	Redunca fulvorufula	Artiodactyla	Bovidae	0.896987952	0.073789648	3	29.35266
MERU	Meru	Regional	Redunca redunca	Artiodactyla	Bovidae	0.768473896	0.241517061	9	43.28895
MERU	Meru	Regional	Sylvicapra grimmia	Artiodactyla	Bovidae	0.095582329	0.071325573	6	15.63915
MERU	Meru	Local	Syncerus caffer	Artiodactyla	Bovidae	0.82188755	0.070279116	3	592.66598
MERU	Meru	Local	Taurotragus oryx	Artiodactyla	Bovidae	0.058433735	0	1	562.59269
MERU	Meru	Regional	Tragelaphus imberbis	Artiodactyla	Bovidae	0.207791165	0.13274284	15	94.32039
MERU	Meru	Regional	Tragelaphus scriptus	Artiodactyla	Bovidae	0.055180723	0.067623687	15	43.25039
MERU	Meru	Regional	Tragelaphus strepsiceros	Artiodactyla	Bovidae	0.174457831	0.132853809	10	206.05641
MTKE	Mount Kenya	Regional	Aepyceros melampus	Artiodactyla	Bovidae	0.530907501	0.152194609	62	52.59169
MTKE	Mount Kenya	Global	Cephalophus harveyi	Artiodactyla	Bovidae	0.01	0	1	13.20869
MTKE	Mount Kenya	Local	Cephalophus natalensis	Artiodactyla	Bovidae	0.003012048	0.004259679	2	12.72451
MTKE	Mount Kenya	Local	Cephalophus nigrifrons	Artiodactyla	Bovidae	0.009036145	0.012779038	2	14.67633
MTKE	Mount Kenya	Local	Equus quagga	Perissodactyla	Equidae	0.46626506	0	1	279.16065
MTKE	Mount Kenya	Local	Hylochoerus meinertzhageni	Artiodactyla	Suidae	0	0	5	198.13047
MTKE	Mount Kenya	Regional	Kobus ellipsiprymnus	Artiodactyla	Bovidae	0.86592552	0.080452851	55	204.39348
MTKE	Mount Kenya	Local	Loxodonta africana	Proboscidea	Elephantidae	0.089518072	0.066824853	5	3824.53993
MTKE	Mount Kenya	Regional	Madoqua kirkii	Artiodactyla	Bovidae	0.11995675	0.088609758	39	4.8334
MTKE	Mount Kenya	Local	Nesotragus moschatus	Artiodactyla	Bovidae	0.060843373	0	1	5.63901
MTKE	Mount Kenya	Regional	Oreotragus oreotragus	Artiodactyla	Bovidae	0.12253012	0.079176888	5	13.48655
MTKE	Mount Kenya	Regional	Phacochoerus africanus	Artiodactyla	Suidae	0.798443775	0.072693232	60	82.5
MTKE	Mount Kenya	Local	Potamochoerus larvatus	Artiodactyla	Suidae	0.120481928	0.076674229	2	69.06379
MTKE	Mount Kenya	Local	Raphicerus campestris	Artiodactyla	Bovidae	0.143373494	0.003407744	2	11.66153
MTKE	Mount Kenya	Regional	Redunca fulvorufula	Artiodactyla	Bovidae	0.896987952	0.073789648	3	29.35266
MTKE	Mount Kenya	Local	Redunca redunca	Artiodactyla	Bovidae	0.334337349	0	1	43.28895
MTKE	Mount Kenya	Local	Sylvicapra grimmia	Artiodactyla	Bovidae	0.080321285	0.068765353	3	15.63915
MTKE	Mount Kenya	Local	Syncerus caffer	Artiodactyla	Bovidae	0.47811245	0.391742932	3	592.66598
MTKE	Mount Kenya	Regional	Taurotragus oryx	Artiodactyla	Bovidae	0.239466437	0.122127788	35	562.59269
MTKE	Mount Kenya	Global	Tragelaphus eurycerus	Artiodactyla	Bovidae	0.125	0	1	270.99837
MTKE	Mount Kenya	Local	Tragelaphus scriptus	Artiodactyla	Bovidae	0.085542169	0	1	43.25039
MTKE	Mount Kenya	Regional	Tragelaphus strepsiceros	Artiodactyla	Bovidae	0.174457831	0.132853809	10	206.05641
NAKG	Lake Nakuru	Local	Aepyceros melampus	Artiodactyla	Bovidae	0.604618474	0.125478231	3	52.59169
NAKG	Lake Nakuru	Regional	Alcelaphus buselaphus	Artiodactyla	Bovidae	0.945089793	0.069664509	53	160.93786
NAKG	Lake Nakuru	Local	Ceratotherium simum	Perissodactyla	Rhinocerotidae	0.9	0.022150333	2	2285.93943
NAKG	Lake Nakuru	Local	Equus quagga	Perissodactyla	Equidae	0.851506024	0.017464686	2	279.16065
NAKG	Lake Nakuru	Regional	Eudorcas thomsonii	Artiodactyla	Bovidae	0.657891566	0.154716773	20	22.90743
NAKG	Lake Nakuru	Regional	Giraffa camelopardalis	Artiodactyla	Giraffidae	0.125166182	0.088595514	58	964.7
NAKG	Lake Nakuru	Local	Hippopotamus amphibius	Artiodactyla	Hippopotamidae	0.803012048	0.143415252	3	1536.3104
NAKG	Lake Nakuru	Local	Kobus ellipsiprymnus	Artiodactyla	Bovidae	0.876927711	0.063126379	10	204.39348
NAKG	Lake Nakuru	Regional	Madoqua kirkii	Artiodactyla	Bovidae	0.11995675	0.088609758	39	4.8334
NAKG	Lake Nakuru	Regional	Nanger granti	Artiodactyla	Bovidae	0.247810962	0.179035532	71	55.46446
NAKG	Lake Nakuru	Regional	Oreotragus oreotragus	Artiodactyla	Bovidae	0.12253012	0.079176888	5	13.48655
NAKG	Lake Nakuru	Local	Phacochoerus africanus	Artiodactyla	Suidae	0.851807229	0.036135653	10	82.5
NAKG	Lake Nakuru	Local	Potamochoerus larvatus	Artiodactyla	Suidae	0.380120482	0	1	69.06379
NAKG	Lake Nakuru	Regional	Raphicerus campestris	Artiodactyla	Bovidae	0.105640745	0.06406324	11	11.66153
NAKG	Lake Nakuru	Regional	Redunca fulvorufula	Artiodactyla	Bovidae	0.896987952	0.073789648	3	29.35266
NAKG	Lake Nakuru	Regional	Redunca redunca	Artiodactyla	Bovidae	0.768473896	0.241517061	9	43.28895
NAKG	Lake Nakuru	Regional	Sylvicapra grimmia	Artiodactyla	Bovidae	0.095582329	0.071325573	6	15.63915
NAKG	Lake Nakuru	Local	Syncerus caffer	Artiodactyla	Bovidae	0.893234476	0.044256377	13	592.66598
NAKG	Lake Nakuru	Regional	Taurotragus oryx	Artiodactyla	Bovidae	0.239466437	0.122127788	35	562.59269
NAKG	Lake Nakuru	Regional	Tragelaphus scriptus	Artiodactyla	Bovidae	0.055180723	0.067623687	15	43.25039
NAKG	Lake Nakuru	Regional	Tragelaphus strepsiceros	Artiodactyla	Bovidae	0.174457831	0.132853809	10	206.05641
RFTV	Soysambu	Local	Alcelaphus buselaphus	Artiodactyla	Bovidae	0.909638554	0	1	160.93786
RFTV	Soysambu	Local	Diceros bicornis	Perissodactyla	Rhinocerotidae	0.090060241	0.037984341	14	995.94054
RFTV	Soysambu	Local	Equus quagga	Perissodactyla	Equidae	0.82983362	0.088430292	21	279.16065
RFTV	Soysambu	Local	Giraffa camelopardalis	Artiodactyla	Giraffidae	0.140361446	0	1	964.7
RFTV	Soysambu	Local	Hippopotamus amphibius	Artiodactyla	Hippopotamidae	0.612650602	0.196866327	3	1536.3104
RFTV	Soysambu	Local	Kobus ellipsiprymnus	Artiodactyla	Bovidae	0.808634538	0.026969748	3	204.39348
RFTV	Soysambu	Local	Loxodonta africana	Proboscidea	Elephantidae	0.222891566	0	1	3824.53993
RFTV	Soysambu	Local	Phacochoerus africanus	Artiodactyla	Suidae	0.809036145	0.000851936	2	82.5
RFTV	Soysambu	Local	Syncerus caffer	Artiodactyla	Bovidae	0.9	0.041744858	2	592.66598
RFTV	Soysambu	Local	Taurotragus oryx	Artiodactyla	Bovidae	0.368674699	0	1	562.59269
SAMB	Samburu	Local	Aepyceros melampus	Artiodactyla	Bovidae	0.413453815	0.080030598	3	52.59169
SAMB	Samburu	Regional	Diceros bicornis	Perissodactyla	Rhinocerotidae	0.141663714	0.071676649	136	995.94054
SAMB	Samburu	Regional	Equus quagga	Perissodactyla	Equidae	0.841923946	0.075840246	128	279.16065
SAMB	Samburu	Local	Equus grevyi	Perissodactyla	Equidae	0.717374762	0.07515012	19	408.00035
SAMB	Samburu	Regional	Eudorcas thomsonii	Artiodactyla	Bovidae	0.657891566	0.154716773	20	22.90743
SAMB	Samburu	Local	Giraffa camelopardalis	Artiodactyla	Giraffidae	0.140863454	0.084332544	6	964.7
SAMB	Samburu	Local	Hippopotamus amphibius	Artiodactyla	Hippopotamidae	0.378915663	0.414892774	2	1536.3104
SAMB	Samburu	Regional	Kobus ellipsiprymnus	Artiodactyla	Bovidae	0.86592552	0.080452851	55	204.39348
SAMB	Samburu	Local	Litocranius walleri	Artiodactyla	Bovidae	0.105662651	0.049773766	5	38.80437
SAMB	Samburu	Local	Loxodonta africana	Proboscidea	Elephantidae	0.245457506	0.133078047	37	3824.53993
SAMB	Samburu	Global	Madoqua guentheri	Artiodactyla	Bovidae	0.1	0	1	4.6237
SAMB	Samburu	Local	Madoqua kirkii	Artiodactyla	Bovidae	0.092771084	0.032373563	2	4.8334
SAMB	Samburu	Local	Nanger granti	Artiodactyla	Bovidae	0.338955823	0.148021663	3	55.46446
SAMB	Samburu	Local	Oreotragus oreotragus	Artiodactyla	Bovidae	0.155421687	0	1	13.48655
SAMB	Samburu	Local	Oryx beisa	Artiodactyla	Bovidae	0.845783133	0	1	200.57652
SAMB	Samburu	Regional	Phacochoerus aethiopicus	Artiodactyla	Suidae	0.740197152	0.179682431	22	75.60752
SAMB	Samburu	Local	Phacochoerus africanus	Artiodactyla	Suidae	0.804819277	0	1	82.5
SAMB	Samburu	Regional	Potamochoerus larvatus	Artiodactyla	Suidae	0.354874042	0.246537417	11	69.06379
SAMB	Samburu	Local	Raphicerus campestris	Artiodactyla	Bovidae	0.253614458	0	1	11.66153
SAMB	Samburu	Local	Redunca fulvorufula	Artiodactyla	Bovidae	0.81746988	0	1	29.35266
SAMB	Samburu	Regional	Sylvicapra grimmia	Artiodactyla	Bovidae	0.095582329	0.071325573	6	15.63915
SAMB	Samburu	Local	Syncerus caffer	Artiodactyla	Bovidae	0.878795181	0.019264868	5	592.66598
SAMB	Samburu	Regional	Taurotragus oryx	Artiodactyla	Bovidae	0.239466437	0.122127788	35	562.59269
SAMB	Samburu	Local	Tragelaphus imberbis	Artiodactyla	Bovidae	0.226506024	0.024706141	2	94.32039
SAMB	Samburu	Regional	Tragelaphus scriptus	Artiodactyla	Bovidae	0.055180723	0.067623687	15	43.25039
SAMB	Samburu	Local	Tragelaphus strepsiceros	Artiodactyla	Bovidae	0.053614458	0	1	206.05641
TANA	Tana River Primate	Local	Alcelaphus buselaphus	Artiodactyla	Bovidae	0.96746988	0	1	160.93786
TANA	Tana River Primate	Local	Beatragus hunteri	Artiodactyla	Bovidae	0.868674699	0.023002269	2	79.13217
TANA	Tana River Primate	Local	Cephalophus natalensis	Artiodactyla	Bovidae	0.104819277	0	1	12.72451
TANA	Tana River Primate	Local	Damaliscus lunatus	Artiodactyla	Bovidae	0.938704819	0.055138036	4	136.00033
TANA	Tana River Primate	Local	Diceros bicornis	Perissodactyla	Rhinocerotidae	0.377108434	0	1	995.94054
TANA	Tana River Primate	Local	Equus quagga	Perissodactyla	Equidae	0.760240964	0.123056823	3	279.16065
TANA	Tana River Primate	Local	Giraffa camelopardalis	Artiodactyla	Giraffidae	0.314457831	0	1	964.7
TANA	Tana River Primate	Local	Hippopotamus amphibius	Artiodactyla	Hippopotamidae	0.680572289	0.128197126	4	1536.3104
TANA	Tana River Primate	Local	Kobus ellipsiprymnus	Artiodactyla	Bovidae	0.987349398	0	1	204.39348
TANA	Tana River Primate	Local	Litocranius walleri	Artiodactyla	Bovidae	0.075903614	0	1	38.80437
TANA	Tana River Primate	Local	Loxodonta africana	Proboscidea	Elephantidae	0.168273092	0.067041815	3	3824.53993
TANA	Tana River Primate	Local	Madoqua kirkii	Artiodactyla	Bovidae	0.170998279	0.058522093	7	4.8334
TANA	Tana River Primate	Local	Oryx beisa	Artiodactyla	Bovidae	0.519879518	0	1	200.57652
TANA	Tana River Primate	Local	Ourebia ourebi	Artiodactyla	Bovidae	0.919879518	0	1	17.18609
TANA	Tana River Primate	Local	Phacochoerus africanus	Artiodactyla	Suidae	0.799548193	0.080313315	4	82.5
TANA	Tana River Primate	Local	Raphicerus campestris	Artiodactyla	Bovidae	0.030722892	0	1	11.66153
TANA	Tana River Primate	Local	Syncerus caffer	Artiodactyla	Bovidae	0.80813253	0.076248261	2	592.66598
TANA	Tana River Primate	Local	Taurotragus oryx	Artiodactyla	Bovidae	0.190963855	0.011075166	2	562.59269
TANA	Tana River Primate	Local	Tragelaphus imberbis	Artiodactyla	Bovidae	0.383534137	0.094092323	3	94.32039
TRKX	Kobi Fora	Local	Damaliscus lunatus	Artiodactyla	Bovidae	0.938629518	0.043928649	8	136.00033
TRKX	Kobi Fora	Local	Diceros bicornis	Perissodactyla	Rhinocerotidae	0.206024096	0	1	995.94054
TRKX	Kobi Fora	Local	Equus quagga	Perissodactyla	Equidae	0.830421687	0.074493256	6	279.16065
TRKX	Kobi Fora	Local	Equus grevyi	Perissodactyla	Equidae	0.843373494	0.005111615	2	408.00035
TRKX	Kobi Fora	Local	Giraffa camelopardalis	Artiodactyla	Giraffidae	0.074698795	0	1	964.7
TRKX	Kobi Fora	Local	Hippopotamus amphibius	Artiodactyla	Hippopotamidae	0.79302926	0.066945084	7	1536.3104
TRKX	Kobi Fora	Local	Litocranius walleri	Artiodactyla	Bovidae	0.096084337	0.086471492	2	38.80437
TRKX	Kobi Fora	Local	Loxodonta africana	Proboscidea	Elephantidae	0.189759036	0	1	3824.53993
TRKX	Kobi Fora	Local	Madoqua kirkii	Artiodactyla	Bovidae	0.125753012	0.09692814	20	4.8334
TRKX	Kobi Fora	Local	Nanger granti	Artiodactyla	Bovidae	0.368330465	0.242060971	7	55.46446
TRKX	Kobi Fora	Local	Oreotragus oreotragus	Artiodactyla	Bovidae	0.091566265	0	1	13.48655
TRKX	Kobi Fora	Local	Oryx beisa	Artiodactyla	Bovidae	0.7942076	0.091367736	13	200.57652
TRKX	Kobi Fora	Local	Phacochoerus africanus	Artiodactyla	Suidae	0.781425703	0.087080531	6	82.5
TRKX	Kobi Fora	Local	Tragelaphus imberbis	Artiodactyla	Bovidae	0.339156627	0	1	94.32039
TRKX	Kobi Fora	Local	Tragelaphus scriptus	Artiodactyla	Bovidae	0.105421687	0	1	43.25039
TRKX	Kobi Fora	Local	Tragelaphus strepsiceros	Artiodactyla	Bovidae	0.212771084	0.141553063	5	206.05641
TSVO	Tsavo East	Local	Aepyceros melampus	Artiodactyla	Bovidae	0.349879518	0.245709814	5	52.59169
TSVO	Tsavo East	Local	Alcelaphus buselaphus	Artiodactyla	Bovidae	0.82560241	0.183592182	2	160.93786
TSVO	Tsavo East	Regional	Beatragus hunteri	Artiodactyla	Bovidae	0.868674699	0.023002269	2	79.13217
TSVO	Tsavo East	Local	Diceros bicornis	Perissodactyla	Rhinocerotidae	0.13890298	0.063482261	38	995.94054
TSVO	Tsavo East	Local	Equus quagga	Perissodactyla	Equidae	0.827991968	0.043158332	15	279.16065
TSVO	Tsavo East	Regional	Equus grevyi	Perissodactyla	Equidae	0.745036145	0.083910869	25	408.00035
TSVO	Tsavo East	Local	Eudorcas thomsonii	Artiodactyla	Bovidae	0.638554217	0	1	22.90743
TSVO	Tsavo East	Local	Giraffa camelopardalis	Artiodactyla	Giraffidae	0.102033133	0.047162984	8	964.7
TSVO	Tsavo East	Local	Hippopotamus amphibius	Artiodactyla	Hippopotamidae	0.608099063	0.076047573	9	1536.3104
TSVO	Tsavo East	Local	Kobus ellipsiprymnus	Artiodactyla	Bovidae	0.887650602	0.093474489	12	204.39348
TSVO	Tsavo East	Regional	Litocranius walleri	Artiodactyla	Bovidae	0.10372741	0.059035005	16	38.80437
TSVO	Tsavo East	Local	Loxodonta africana	Proboscidea	Elephantidae	0.229001721	0.106203813	42	3824.53993
TSVO	Tsavo East	Local	Madoqua kirkii	Artiodactyla	Bovidae	0.009939759	0.014056942	2	4.8334
TSVO	Tsavo East	Local	Nanger granti	Artiodactyla	Bovidae	0.163855422	0	1	55.46446
TSVO	Tsavo East	Regional	Nesotragus moschatus	Artiodactyla	Bovidae	0.021837349	0.029255657	8	5.63901
TSVO	Tsavo East	Regional	Oreotragus oreotragus	Artiodactyla	Bovidae	0.12253012	0.079176888	5	13.48655
TSVO	Tsavo East	Local	Oryx beisa	Artiodactyla	Bovidae	0.832931727	0.034607547	3	200.57652
TSVO	Tsavo East	Regional	Phacochoerus aethiopicus	Artiodactyla	Suidae	0.740197152	0.179682431	22	75.60752
TSVO	Tsavo East	Local	Phacochoerus africanus	Artiodactyla	Suidae	0.849156627	0.05337465	5	82.5
TSVO	Tsavo East	Regional	Potamochoerus larvatus	Artiodactyla	Suidae	0.354874042	0.246537417	11	69.06379
TSVO	Tsavo East	Local	Raphicerus campestris	Artiodactyla	Bovidae	0.073795181	0.010649199	2	11.66153
TSVO	Tsavo East	Regional	Redunca redunca	Artiodactyla	Bovidae	0.768473896	0.241517061	9	43.28895
TSVO	Tsavo East	Regional	Sylvicapra grimmia	Artiodactyla	Bovidae	0.095582329	0.071325573	6	15.63915
TSVO	Tsavo East	Local	Syncerus caffer	Artiodactyla	Bovidae	0.857965194	0.081812553	45	592.66598
TSVO	Tsavo East	Local	Taurotragus oryx	Artiodactyla	Bovidae	0.163855422	0.131198126	2	562.59269
TSVO	Tsavo East	Local	Tragelaphus imberbis	Artiodactyla	Bovidae	0.089909639	0.038780632	4	94.32039
TSVO	Tsavo East	Regional	Tragelaphus scriptus	Artiodactyla	Bovidae	0.055180723	0.067623687	15	43.25039
